# Supplementary material for: Changes in understory species occurrence of a secondary broadleaved forest after mass mortality of oak trees under deer foraging pressure
Source: PeerJ. 2016 Dec 22;4:e2816. doi: 10.7717/peerj.2816 (PMC5183088; doi:10.7717/peerj.2816)
Supplement: Supplemental Information 2 — BUGS code used in the analysis. [file peerj-04-2816-s002.txt]

##
## BUGS code for the site occupancy model
##

var
  ## Data
  Ns,              # Number of species
  Nq,              # Number of quadrats
  Y1[Ns, Nq],      # Detection/non-detection of each species
                   #   in each quadrat in 1992
  Y2[Ns, Nq],      # Detection/non-detection of each species
                   #   in each quadrat in 2014
  Gap[Nq],         # Is in quadrats affected by oak dieback?
  Nadj,            # Data for GeoBUGS
  Adj[Nadj],
  Weights[Nadj],
  Num[Nq],
  ## Parameters
  psi1[Ns, Nq],    # Probability of presence
                   #   in 1992 for each species
  psi2[Ns, Nq],    # Probability of presence
                   #   in 2014 for each species
  phi[Ns, Nq],     # Survival probability
  gamma[Ns, Nq],   # Colonization probability
  beta.o,          # Intercept of occurrence
  beta.s,          # Intercept of survival
  beta.sg,         # Fixed effect of gap on survival
  beta.c,          # Intercept of colonization
  beta.cg,         # Fixed effect of gap on colonization
  r[Nq],           # Spatial random effect
  epsilon.o        # Random spcies effect on occurrence intercept
  epsilon.s        # Random spcies effect on survival intercept
  epsilon.sg       # Random spcies effect on survival coefficient of the gap
  epsilon.c        # Random spcies effect on colonization intercept
  epsilon.cg       # Random spcies effect on colonization coefficient of the gap
  sigma[6], tau[6];

model {
  ## Priors
  beta.o ~ dnorm(0, 1.0E-4) I(-10, 10);
  beta.s ~ dnorm(0, 1.0E-4) I(-10, 10);
  beta.sg ~ dnorm(0, 1.0E-4) I(-10, 10);
  beta.c ~ dnorm(0, 1.0E-4) I(-10, 10);
  beta.cg ~ dnorm(0, 1.0E-4) I(-10, 10);
  for (i in 1:Ns) {
    epsilon.o[i] ~ dnorm(0, tau[1]) I(-10, 10);
    epsilon.s[i] ~ dnorm(0, tau[2]) I(-10, 10);
    epsilon.sg[i] ~ dnorm(0, tau[3]) I(-10, 10);
    epsilon.c[i] ~ dnorm(0, tau[4]) I(-10, 10);
    epsilon.cg[i] ~ dnorm(0, tau[5]) I(-10, 10);
  }
  r[1:Nq] ~ car.normal(Adj[], Weights[], Num[], tau[6]);
  for (i in 1:6) {
    tau[i] <- 1 / (sigma[i] * sigma[i]);
    sigma[i] ~ dunif(0, 1.0E+2);
  }  

  for (i in 1:Ns) {
    for (j in 1:Nq) {
      Y1[i, j] ~ dbern(psi1[i, j]);
      Y2[i, j] ~ dbern(psi2[i, j]);
      logit(psi1[i, j]) <- beta.o + epsilon.o[i] + r[j];
      psi2[i, j] <- Y1[i, j] * phi[i, j] +
                    (1 - Y1[i, j]) * gamma[i, j];
      logit(phi[i, j]) <- beta.s + epsilon.s[i] +
                          (beta.sg+ epsilon.sg[i]) * Gap[j];
      logit(gamma[i, j]) <- beta.c + epsilon.c[i] +
                            (beta.cg + epsilon.cg[i]) * Gap[j];
    }
  }
}
