# Supplementary material for: Changes in understory species occurrence of a secondary broadleaved forest after mass mortality of oak trees under deer foraging pressure
Source: PeerJ. 2016 Dec 22;4:e2816. doi: 10.7717/peerj.2816 (PMC5183088; doi:10.7717/peerj.2816)
Supplement: Supplemental Information 3 — Posterior mean, standard deviation (SD) and quantiles (2.5%, 5%, 50%, 95% and 97.5%) for each random species effect [file peerj-04-2816-s003.xlsx]

## Sheet: epsilon_o
Posterior mean, standard deviation (SD) and quantiles (2.5%, 5%, 50%, 95% and 97.5%) of epsilon_o
Species	Mean	SD	2.5%	5%	50%	95%	97.5%
Abelia serrata	-0.543721	0.576448	-1.70612	-1.498	-0.52435	0.384215	0.560823
Acer palmatum	-1.07835	0.675575	-2.51103	-2.24305	-1.047	-0.026049	0.1747
Aphananthe aspera	-2.08057	0.967824	-4.24405	-3.7892	-1.988	-0.651065	-0.428748
Aucuba japonica	3.38481	0.400135	2.64	2.75	3.3765	4.05605	4.191
Callicarpa mollis	-0.780369	0.618093	-2.03702	-1.81	-0.76425	0.216475	0.37241
Camellia japonica	0.391229	0.474085	-0.540728	-0.38163	0.3975	1.17	1.29503
Carpinus laxiflora	-0.193489	0.537006	-1.26605	-1.093	-0.18875	0.67294	0.82291
Carpinus tschonoskii	-3.20582	1.30658	-6.08415	-5.5332	-3.076	-1.33695	-1.114
Castanopsis cuspidata	-0.54988	0.580518	-1.74002	-1.52105	-0.53655	0.37256	0.563118
Celtis sinensis	-3.19071	1.32002	-6.18415	-5.5961	-3.031	-1.31695	-1.05983
Chengiopanax sciadophylloides	-0.778747	0.615049	-2.0431	-1.82625	-0.7558	0.1774	0.344465
Cinnamomum japonicum	0.0796148	0.506382	-0.900955	-0.75783	0.086715	0.900925	1.063
Clethra barbinervis	-1.06982	0.675219	-2.48505	-2.229	-1.048	-0.0376985	0.137857
Cleyera japonica	3.61746	0.39935	2.86598	2.98295	3.616	4.29005	4.4131
Cryptomeria japonica	0.968865	0.433049	0.109985	0.24588	0.972	1.66315	1.83205
Elaeagnus pungens	-0.781843	0.623337	-2.07603	-1.82705	-0.76075	0.20018	0.378352
Eurya japonica	5.70864	0.45274	4.84588	4.9909	5.7035	6.46	6.61508
Gamblea innovans	0.399871	0.465355	-0.484725	-0.354025	0.39475	1.18205	1.31402
Ilex crenata	2.62123	0.401946	1.85995	1.98095	2.616	3.2921	3.4041
Ilex macropoda	-0.79026	0.631959	-2.0604	-1.85005	-0.7716	0.20703	0.379887
Ilex pedunculosa	0.473058	0.47131	-0.439595	-0.298715	0.4672	1.234	1.40807
Laurocerasus spinulosa	-0.365831	0.558635	-1.50103	-1.28105	-0.35875	0.53523	0.704327
Ligustrum japonicum	1.83995	0.408307	1.051	1.18295	1.8295	2.5111	2.66107
Lindera umbellata	0.646995	0.464057	-0.268157	-0.122765	0.64415	1.39805	1.52602
Lyonia ovalifolia	-0.536661	0.580052	-1.76012	-1.5072	-0.51815	0.375905	0.568017
Mallotus japonicus	-2.06766	0.923695	-4.09405	-3.74405	-1.9865	-0.685565	-0.439987
Osmanthus heterophyllum	-0.052729	0.519627	-1.06402	-0.90443	-0.058595	0.79635	0.98314
Photinia glabra	2.47869	0.404962	1.70998	1.826	2.466	3.14605	3.27703
Pieris japonica	-0.785514	0.622355	-2.06803	-1.85	-0.7669	0.1957	0.374335
Quercus glauca	5.71329	0.452423	4.8569	4.981	5.7015	6.45405	6.622
Rhododendron macrosepalum	-0.354285	0.544619	-1.44413	-1.272	-0.3376	0.516605	0.670813
Rhus trichocarpa	0.788502	0.4506	-0.0712305	0.046898	0.78515	1.53	1.66302
Rubus buergeri	0.716307	0.454272	-0.16631	-0.016887	0.7152	1.467	1.59508
Sorbus japonica	-2.06137	0.913061	-4.0951	-3.6991	-1.9865	-0.70778	-0.490802
Styrax japonica	-2.07478	0.946318	-4.084	-3.7441	-2.0025	-0.69713	-0.457865
Symplocos prunifolia	1.59454	0.419662	0.775547	0.905655	1.587	2.28505	2.43102
Trachycarpus fortunei	-0.183796	0.534064	-1.27313	-1.071	-0.1744	0.677765	0.860435
Triadica sebifera	-3.20399	1.33625	-6.20057	-5.6431	-3.0175	-1.33195	-1.07498
Vaccinium bracteatum	1.48113	0.422505	0.64926	0.774475	1.4815	2.178	2.315
Viburnum erosum	-0.351222	0.548324	-1.42508	-1.27105	-0.34245	0.542515	0.69745
Zanthoxylum ailanthoides	-3.1931	1.31	-6.23605	-5.5821	-3.0315	-1.29675	-1.06295
Zelkova serrata	-2.10636	0.951675	-4.17105	-3.83555	-2.024	-0.679415	-0.482947

## Sheet: epsilon_s
Posterior mean, standard deviation (SD) and quantiles (2.5%, 5%, 50%, 95% and 97.5%) of epsilon_s
Species	Mean	SD	2.5%	5%	50%	95%	97.5%
Abelia serrata	-1.85166	2.08505	-6.63115	-5.60405	-1.7	1.2281	1.737
Acer palmatum	1.47189	1.50767	-1.572	-1.02945	1.4975	3.851	4.26005
Aphananthe aspera	-0.937936	2.44788	-6.38045	-5.1893	-0.8078	2.73545	3.38545
Aucuba japonica	-3.79735	1.6657	-7.73843	-6.96115	-3.594	-1.4317	-1.04293
Callicarpa mollis	2.45284	1.62166	-0.80893	-0.28361	2.4825	5.0511	5.53115
Camellia japonica	2.82523	0.89527	1.17997	1.42295	2.7875	4.3875	4.73212
Carpinus laxiflora	-2.01224	2.00762	-6.68755	-5.67925	-1.8125	0.94177	1.33007
Carpinus tschonoskii	0.0513503	2.89796	-5.81288	-4.74035	0.00160695	4.89475	5.797
Castanopsis cuspidata	-1.82894	2.10571	-6.61203	-5.70205	-1.606	1.1862	1.66322
Celtis sinensis	-0.00132822	2.91046	-5.75427	-4.8355	-0.024235	4.81415	5.86418
Chengiopanax sciadophylloides	-1.66324	2.12758	-6.58293	-5.5507	-1.4065	1.38005	1.843
Cinnamomum japonicum	-2.12616	1.99863	-6.77837	-5.76615	-1.8995	0.748945	1.17023
Clethra barbinervis	-1.53217	2.19007	-6.42275	-5.4667	-1.3115	1.6395	2.0873
Cleyera japonica	4.62491	0.734531	3.28495	3.5199	4.5675	5.92605	6.20605
Cryptomeria japonica	2.47037	0.804918	1.02798	1.22295	2.4325	3.86905	4.16705
Elaeagnus pungens	-1.67404	2.11097	-6.3792	-5.5501	-1.468	1.40615	1.86205
Eurya japonica	3.79297	0.69267	2.59693	2.749	3.7565	5.052	5.3933
Gamblea innovans	0.581559	1.06373	-1.5791	-1.2013	0.60925	2.29805	2.64202
Ilex crenata	-1.08186	0.958974	-3.01523	-2.676	-1.0535	0.432335	0.766853
Ilex macropoda	2.25334	1.22812	-0.135447	0.250685	2.2645	4.17205	4.59302
Ilex pedunculosa	2.00553	0.865143	0.361165	0.604085	1.966	3.48505	3.79603
Laurocerasus spinulosa	-1.98708	2.10683	-6.55302	-5.74005	-1.775	1.1236	1.6171
Ligustrum japonicum	-0.741909	0.99884	-2.75212	-2.391	-0.72445	0.882075	1.2181
Lindera umbellata	-0.382482	1.23855	-3.0152	-2.4641	-0.30855	1.55405	1.90803
Lyonia ovalifolia	0.714484	1.34606	-2.05103	-1.52525	0.7872	2.79605	3.15015
Mallotus japonicus	-0.885355	2.36135	-5.99233	-5.08045	-0.7083	2.71845	3.20302
Osmanthus heterophyllum	1.25308	1.08872	-0.870653	-0.529045	1.2315	3.011	3.39705
Photinia glabra	2.16124	0.713222	0.884578	1.0678	2.129	3.394	3.7161
Pieris japonica	2.23706	1.24411	-0.177835	0.216775	2.2215	4.238	4.6791
Quercus glauca	5.92921	0.802633	4.49097	4.693	5.885	7.359	7.64925
Rhododendron macrosepalum	0.523331	1.31187	-2.1894	-1.7424	0.5976	2.5412	2.92705
Rhus trichocarpa	-2.5976	1.93232	-6.96938	-6.22315	-2.356	0.110815	0.497395
Rubus buergeri	-2.51347	1.8827	-6.88612	-6.0343	-2.307	0.155065	0.487712
Sorbus japonica	-0.965845	2.39813	-6.03625	-5.0653	-0.8284	2.7436	3.31712
Styrax japonica	-0.971004	2.43817	-6.16252	-5.1933	-0.85235	2.73605	3.37118
Symplocos prunifolia	2.44097	0.764861	1.02395	1.226	2.3985	3.77435	4.09108
Trachycarpus fortunei	-2.01852	2.02799	-6.68615	-5.69735	-1.808	0.884845	1.33302
Triadica sebifera	-0.0221503	2.94301	-5.976	-4.92705	0.02609	4.78235	5.76047
Vaccinium bracteatum	-3.03219	1.85725	-7.28038	-6.54715	-2.798	-0.425935	-0.030484
Viburnum erosum	-1.90812	2.01557	-6.5577	-5.6831	-1.6595	0.98225	1.39905
Zanthoxylum ailanthoides	0.065748	2.94269	-5.81003	-4.7701	0.03215	5.013	5.897
Zelkova serrata	-0.87783	2.46675	-6.37833	-5.1451	-0.6682	2.8383	3.52

## Sheet: epsilon_sg
Posterior mean, standard deviation (SD) and quantiles (2.5%, 5%, 50%, 95% and 97.5%) of epsilon_sg
Species	Mean	SD	2.5%	5%	50%	95%	97.5%
Abelia serrata	-0.176713	1.58343	-3.72533	-2.8512	-0.112	2.304	2.99328
Acer palmatum	-0.597238	1.56832	-4.32268	-3.401	-0.3582	1.579	2.0753
Aphananthe aspera	-0.0248801	1.72087	-3.75825	-2.87155	0.0083	2.7562	3.59903
Aucuba japonica	-0.189092	1.54364	-3.85635	-2.94075	-0.059335	2.1914	2.7022
Callicarpa mollis	1.76833	1.85408	-0.718117	-0.42912	1.354	5.4474	6.40225
Camellia japonica	-0.00842837	1.69112	-3.56137	-2.81825	-0.001626	2.7452	3.69802
Carpinus laxiflora	-0.115206	1.62844	-3.65808	-2.7937	-0.052115	2.4681	3.11725
Carpinus tschonoskii	0.0340199	1.69456	-3.6281	-2.77955	0.01931	2.81105	3.60715
Castanopsis cuspidata	-0.140619	1.64191	-3.86512	-2.93605	-0.05881	2.3311	3.17903
Celtis sinensis	0.00637317	1.77412	-3.80132	-2.925	0.0087075	2.865	3.79303
Chengiopanax sciadophylloides	0.0257662	1.6794	-3.3555	-2.6762	-0.0062195	2.8527	3.73362
Cinnamomum japonicum	-0.0698628	1.72817	-3.77553	-2.9666	-0.04423	2.6811	3.36782
Clethra barbinervis	0.053072	1.75528	-3.666	-2.7745	0.02485	3.0257	3.82912
Cleyera japonica	-1.00932	0.946325	-3.00015	-2.6441	-0.9564	0.394035	0.677752
Cryptomeria japonica	0.610677	1.10705	-1.29715	-0.941345	0.45265	2.6587	3.32317
Elaeagnus pungens	-0.00642839	1.71594	-3.62913	-2.7418	0.005509	2.73975	3.6354
Eurya japonica	0.183194	0.784956	-1.3001	-1.0382	0.12925	1.50935	1.85623
Gamblea innovans	1.48231	1.72674	-0.981282	-0.60234	1.1275	4.8945	5.77095
Ilex crenata	-0.548848	1.46146	-4.1543	-3.25865	-0.3032	1.413	1.8473
Ilex macropoda	-0.0370308	1.71288	-3.72735	-2.8132	-0.016075	2.7414	3.52217
Ilex pedunculosa	-0.0163528	1.71273	-3.577	-2.9652	-0.01525	2.8371	3.63017
Laurocerasus spinulosa	-0.225	1.60218	-3.76715	-2.974	-0.10014	2.21585	2.92435
Ligustrum japonicum	0.818443	1.25115	-1.34733	-0.974975	0.643	3.06135	3.62348
Lindera umbellata	-0.391027	1.52431	-4.05267	-3.05325	-0.1752	1.78635	2.25413
Lyonia ovalifolia	0.019138	1.74844	-3.69515	-2.8745	0.025195	2.8491	3.68515
Mallotus japonicus	0.0331143	1.76668	-3.4676	-2.71925	0.017555	2.82285	3.80452
Osmanthus heterophyllum	-0.51705	1.5213	-4.2989	-3.3443	-0.29935	1.6061	2.19605
Photinia glabra	-0.745635	1.01052	-2.9811	-2.53105	-0.6522	0.72305	1.0451
Pieris japonica	0.0310866	1.7362	-3.56878	-2.7356	0.02482	2.8831	3.75738
Quercus glauca	-0.550249	0.900898	-2.38112	-2.099	-0.49285	0.904635	1.20217
Rhododendron macrosepalum	-0.408797	1.56594	-4.13732	-3.14405	-0.21135	1.7963	2.44528
Rhus trichocarpa	-0.0933867	1.62831	-3.71125	-2.84725	-0.028575	2.48475	3.26222
Rubus buergeri	-0.071271	1.67272	-3.7851	-2.91305	-0.02583	2.56635	3.24918
Sorbus japonica	-0.0204174	1.65837	-3.54605	-2.7041	-0.013315	2.55925	3.37447
Styrax japonica	-0.0112063	1.75847	-3.83047	-2.88515	-0.009542	2.78705	3.7642
Symplocos prunifolia	1.13452	1.1276	-0.592597	-0.35271	0.9792	3.19545	3.69908
Trachycarpus fortunei	0.000476678	1.69501	-3.631	-2.79115	0.020325	2.8195	3.55135
Triadica sebifera	0.00831791	1.67308	-3.5972	-2.64805	0.006217	2.682	3.6148
Vaccinium bracteatum	-0.13678	1.63733	-3.86505	-2.792	-0.03381	2.39325	3.12608
Viburnum erosum	-0.0156862	1.71505	-3.6743	-2.8721	-0.0009198	2.8087	3.54315
Zanthoxylum ailanthoides	0.035491	1.72329	-3.5836	-2.7853	0.002554	2.958	3.81528
Zelkova serrata	0.018897	1.71875	-3.59417	-2.76625	-0.0014165	2.75505	3.71005

## Sheet: epsilon_c
Posterior mean, standard deviation (SD) and quantiles (2.5%, 5%, 50%, 95% and 97.5%) of epsilon_c
Species	Mean	SD	2.5%	5%	50%	95%	97.5%
Abelia serrata	-0.760023	0.695503	-2.21303	-1.95105	-0.7154	0.313455	0.488263
Acer palmatum	-0.931866	0.71257	-2.467	-2.176	-0.8828	0.167805	0.350203
Aphananthe aspera	-0.194437	0.573735	-1.38708	-1.15735	-0.17235	0.712345	0.867935
Aucuba japonica	-2.09341	1.25766	-4.859	-4.327	-1.9855	-0.252015	0.0196303
Callicarpa mollis	-1.06744	0.745149	-2.67103	-2.35415	-1.02	0.0786405	0.267995
Camellia japonica	-0.465501	0.633877	-1.7761	-1.56105	-0.4356	0.548405	0.702213
Carpinus laxiflora	0.967953	0.439033	0.0926608	0.22689	0.9696	1.701	1.82803
Carpinus tschonoskii	-0.131716	0.570044	-1.26107	-1.113	-0.11855	0.77882	0.92602
Castanopsis cuspidata	0.214493	0.532816	-0.85431	-0.69914	0.22685	1.07605	1.23307
Celtis sinensis	-0.170088	0.571854	-1.33807	-1.16515	-0.1511	0.73872	0.889203
Chengiopanax sciadophylloides	-1.00175	0.750534	-2.66	-2.361	-0.9506	0.12505	0.317227
Cinnamomum japonicum	-0.0299461	0.57174	-1.16322	-0.994335	-0.014425	0.883205	1.03705
Clethra barbinervis	0.404489	0.487894	-0.560715	-0.409775	0.4291	1.19015	1.33108
Cleyera japonica	2.88406	0.412826	2.08295	2.21395	2.8805	3.565	3.69502
Cryptomeria japonica	1.02606	0.447126	0.149095	0.2879	1.023	1.758	1.898
Elaeagnus pungens	-0.996627	0.764042	-2.62818	-2.3351	-0.96065	0.17936	0.35761
Eurya japonica	3.44908	0.625857	2.21893	2.4186	3.45	4.46205	4.653
Gamblea innovans	0.408846	0.51413	-0.641877	-0.47569	0.42545	1.228	1.38102
Ilex crenata	-0.177015	0.679535	-1.57405	-1.34515	-0.1458	0.874495	1.07725
Ilex macropoda	1.3218	0.425323	0.465335	0.629535	1.3195	2.01005	2.145
Ilex pedunculosa	0.95842	0.448622	0.073239	0.19675	0.9774	1.68115	1.825
Laurocerasus spinulosa	0.00835787	0.569107	-1.17105	-0.95904	0.026535	0.901645	1.07102
Ligustrum japonicum	-0.0308689	0.586831	-1.27707	-1.03705	-0.010195	0.893355	1.07603
Lindera umbellata	-1.5741	0.929654	-3.63528	-3.2153	-1.506	-0.188045	0.0538823
Lyonia ovalifolia	-0.996031	0.752681	-2.55103	-2.28505	-0.9613	0.1524	0.352027
Mallotus japonicus	0.738843	0.465874	-0.196205	-0.034346	0.74445	1.50205	1.62203
Osmanthus heterophyllum	0.306027	0.522077	-0.763615	-0.55939	0.307	1.13805	1.28802
Photinia glabra	2.00346	0.4062	1.208	1.32395	2.002	2.665	2.799
Pieris japonica	-2.59847	1.19056	-5.2553	-4.77515	-2.456	-0.88307	-0.63996
Quercus glauca	6.09155	0.937711	4.461	4.696	6.0255	7.793	8.1452
Rhododendron macrosepalum	-0.766128	0.689623	-2.25402	-1.96605	-0.72515	0.29122	0.48216
Rhus trichocarpa	-1.52872	0.888299	-3.44203	-3.0641	-1.457	-0.196775	0.0320575
Rubus buergeri	-2.54815	1.2161	-5.26323	-4.761	-2.426	-0.770605	-0.527983
Sorbus japonica	0.513813	0.485336	-0.456203	-0.298355	0.52635	1.30505	1.41902
Styrax japonica	0.932953	0.438209	0.0284532	0.1952	0.93185	1.64025	1.76602
Symplocos prunifolia	2.8	0.370257	2.06297	2.19695	2.8	3.39515	3.52005
Trachycarpus fortunei	-2.57563	1.17988	-5.28115	-4.70715	-2.49	-0.84371	-0.610267
Triadica sebifera	-0.429428	0.619641	-1.72802	-1.476	-0.40205	0.540715	0.706307
Vaccinium bracteatum	-1.50342	0.925042	-3.44313	-3.0991	-1.41	-0.121265	0.11389
Viburnum erosum	-2.58011	1.19431	-5.30647	-4.795	-2.4325	-0.866995	-0.60336
Zanthoxylum ailanthoides	0.509379	0.486146	-0.462155	-0.29904	0.5209	1.29	1.44508
Zelkova serrata	0.246085	0.516795	-0.80742	-0.645045	0.2514	1.06705	1.215

## Sheet: epsilon_cg
Posterior mean, standard deviation (SD) and quantiles (2.5%, 5%, 50%, 95% and 97.5%) of epsilon_cg
Species	Mean	SD	2.5%	5%	50%	95%	97.5%
Abelia serrata	-0.0721366	0.955987	-2.07107	-1.69705	-0.04421	1.4301	1.72812
Acer palmatum	1.1233	0.870307	-0.519567	-0.26271	1.08	2.62605	2.92307
Aphananthe aspera	0.836203	0.75086	-0.567168	-0.356575	0.80865	2.08915	2.335
Aucuba japonica	-0.341228	1.24301	-2.98228	-2.37805	-0.2844	1.60315	2.01335
Callicarpa mollis	2.31937	0.894171	0.692562	0.942655	2.27	3.87135	4.245
Camellia japonica	0.718936	0.805524	-0.852727	-0.54615	0.69945	2.0701	2.34508
Carpinus laxiflora	0.446964	0.611121	-0.747325	-0.550865	0.44025	1.45605	1.7
Carpinus tschonoskii	1.33294	0.720118	-0.0355097	0.16297	1.3235	2.545	2.76313
Castanopsis cuspidata	-1.42302	1.0187	-3.67702	-3.2022	-1.3545	0.085372	0.36133
Celtis sinensis	1.10007	0.725817	-0.276108	-0.0428375	1.082	2.31	2.57313
Chengiopanax sciadophylloides	-0.906674	1.12908	-3.37102	-2.8911	-0.82805	0.79164	1.144
Cinnamomum japonicum	-0.0413731	0.793879	-1.672	-1.368	-0.03051	1.2441	1.4581
Clethra barbinervis	0.352766	0.672859	-0.97252	-0.74628	0.35885	1.46205	1.702
Cleyera japonica	-2.2391	0.762849	-3.90315	-3.59005	-2.1795	-1.08595	-0.893452
Cryptomeria japonica	0.302409	0.631101	-0.924887	-0.73823	0.29715	1.33745	1.57715
Elaeagnus pungens	-0.892872	1.13026	-3.34905	-2.90005	-0.79985	0.827815	1.15502
Eurya japonica	0.883577	1.15098	-1.1651	-0.85005	0.81475	2.87505	3.348
Gamblea innovans	-1.52302	1.06622	-4.03715	-3.40735	-1.416	-0.0063799	0.241902
Ilex crenata	-0.986551	1.10464	-3.42302	-2.902	-0.92235	0.658805	1.02428
Ilex macropoda	-1.03716	0.698666	-2.52203	-2.22025	-1.007	0.0589765	0.267615
Ilex pedunculosa	-0.0994919	0.648626	-1.34702	-1.15805	-0.08976	0.967235	1.192
Laurocerasus spinulosa	-1.29511	1.06341	-3.69402	-3.177	-1.2	0.254975	0.526413
Ligustrum japonicum	0.723894	0.79108	-0.859315	-0.57898	0.71435	2.02605	2.264
Lindera umbellata	-0.668182	1.17376	-3.1582	-2.6805	-0.60975	1.12615	1.456
Lyonia ovalifolia	-0.899194	1.12443	-3.3084	-2.8481	-0.82795	0.8303	1.071
Mallotus japonicus	1.0035	0.611205	-0.167835	0.010591	0.9965	2.0161	2.22305
Osmanthus heterophyllum	-0.765817	0.852797	-2.49808	-2.219	-0.71825	0.57389	0.844427
Photinia glabra	-0.00899823	0.611389	-1.18502	-0.997615	-0.0097925	1.017	1.22105
Pieris japonica	-0.433474	1.21929	-2.92002	-2.482	-0.37745	1.47505	1.87718
Quercus glauca	0.0760394	1.34091	-2.47863	-2.0841	0.025285	2.35715	2.8811
Rhododendron macrosepalum	-0.101288	0.94325	-2.0862	-1.70205	-0.06761	1.3951	1.72202
Rhus trichocarpa	-0.728087	1.17615	-3.2792	-2.7396	-0.65665	1.0762	1.3831
Rubus buergeri	-0.432125	1.26083	-3.04818	-2.55145	-0.3844	1.5162	1.9271
Sorbus japonica	-0.044654	0.696877	-1.4442	-1.20405	-0.018105	1.064	1.28218
Styrax japonica	0.412247	0.604803	-0.75141	-0.578225	0.405	1.4271	1.61625
Symplocos prunifolia	1.14849	0.730233	-0.143162	0.0378	1.103	2.43515	2.72812
Trachycarpus fortunei	-0.394617	1.21912	-2.95012	-2.5174	-0.33295	1.50905	1.87807
Triadica sebifera	1.322	0.756853	-0.125018	0.13969	1.294	2.598	2.89505
Vaccinium bracteatum	-0.687636	1.17058	-3.14947	-2.67225	-0.6128	1.07015	1.42702
Viburnum erosum	-0.452736	1.23624	-3.13205	-2.56705	-0.38865	1.4631	1.83405
Zanthoxylum ailanthoides	1.58166	0.63211	0.369872	0.56912	1.565	2.63225	2.888
Zelkova serrata	0.749208	0.663932	-0.536902	-0.313065	0.74105	1.84205	2.0692
